# Supplementary material for: Sindora stipitata (Detarioideae, Leguminosae), a new species from Thailand
Source: PhytoKeys. 2018 Jun 21;(100):149–56. doi: 10.3897/phytokeys.100.25870 (PMC6023954; doi:10.3897/phytokeys.100.25870)
Supplement: XML Treatment for Sindora stipitata [file phytokeys.100.25870-treatment1.xml]

<!DOCTYPE tp:taxon-treatment
  PUBLIC "-//TaxonX//DTD Taxonomic Treatment Publishing DTD v0 20100105//EN" "tax-treatment-NSO.dtd">
<tp:taxon-treatment xmlns:tp="http://www.plazi.org/taxpub"><tp:treatment-meta><kwd-group><label>Taxon classification</label><kwd><named-content xmlns:xlink="http://www.w3.org/1999/xlink" content-type="kingdom">Plantae</named-content></kwd><kwd><named-content xmlns:xlink="http://www.w3.org/1999/xlink" content-type="order">Fabales</named-content></kwd><kwd><named-content xmlns:xlink="http://www.w3.org/1999/xlink" content-type="family">Fabaceae</named-content></kwd></kwd-group><mixed-citation publication-type="journal"><person-group><name><surname>Promprom</surname><given-names>Wilawan</given-names></name><name><surname>Chatan</surname><given-names>Wannachai</given-names></name><name><surname>Saisaard</surname><given-names>Peerapol</given-names></name></person-group><article-title>
          <italic><tp:taxon-name><tp:taxon-name-part taxon-name-part-type="genus" reg="Sindora">Sindora</tp:taxon-name-part> <tp:taxon-name-part taxon-name-part-type="species" reg="stipitata">stipitata</tp:taxon-name-part></tp:taxon-name></italic> (<tp:taxon-name><tp:taxon-name-part taxon-name-part-type="subfamily">Detarioideae</tp:taxon-name-part></tp:taxon-name>, <tp:taxon-name><tp:taxon-name-part taxon-name-part-type="family">Leguminosae</tp:taxon-name-part></tp:taxon-name>), a new species from Thailand</article-title><source>PhytoKeys</source><day>21</day><month>6</month><year>2018</year><volume>2018</volume><issue>100</issue><fpage>149</fpage><lpage>156</lpage><pub-id pub-id-type="doi">10.3897/phytokeys.100.25870</pub-id></mixed-citation></tp:treatment-meta><tp:nomenclature><tp:taxon-name>
            <tp:taxon-name-part taxon-name-part-type="genus" reg="Sindora">Sindora</tp:taxon-name-part>
            <tp:taxon-name-part taxon-name-part-type="species" reg="stipitata">stipitata</tp:taxon-name-part>
            <object-id xmlns:xlink="http://www.w3.org/1999/xlink" content-type="ipni" xlink:type="simple">urn:lsid:ipni.org:names:60476588-2</object-id>
          </tp:taxon-name><tp:taxon-authority>Chatan &amp; Promprom</tp:taxon-authority><tp:taxon-status xmlns:xlink="http://www.w3.org/1999/xlink" xlink:type="simple">sp. nov.</tp:taxon-status><xref ref-type="fig" rid="F1">Figs 1</xref><xref ref-type="fig" rid="F2">, 2</xref></tp:nomenclature><tp:treatment-sec sec-type="diagnosis" id="SECID0EOEAC"><title>Diagnosis.</title><p>
            <italic><tp:taxon-name><tp:taxon-name-part taxon-name-part-type="genus" reg="Sindora">Sindora</tp:taxon-name-part> <tp:taxon-name-part taxon-name-part-type="species" reg="stipitata">stipitata</tp:taxon-name-part></tp:taxon-name></italic> is very similar to <italic><tp:taxon-name><tp:taxon-name-part taxon-name-part-type="genus" reg="Sindora">S.</tp:taxon-name-part> <tp:taxon-name-part taxon-name-part-type="species" reg="leiocarpa">leiocarpa</tp:taxon-name-part></tp:taxon-name></italic> from Malesia, but it is easily distinguished by the following characters: a smaller stature (3-5 m high), 6-foliolate paripinnate leaves, falcate persistent stipules, presence of a petal auricle, absence of a petal claw, stipitate ovary and capitate stigma.</p><fig id="F1" position="float" orientation="portrait"><label>Figure 1.</label><caption><p>
                <italic><tp:taxon-name><tp:taxon-name-part taxon-name-part-type="genus" reg="Sindora">Sindora</tp:taxon-name-part> <tp:taxon-name-part taxon-name-part-type="species" reg="stipitata">stipitata</tp:taxon-name-part></tp:taxon-name></italic>. <bold>A</bold> habit and habitat <bold>B</bold> branches and inflorescences <bold>C</bold> branch with leaves and stipules <bold>D</bold> branch with fruits. Photographs of the type specimen by W. Chatan.</p></caption><graphic xmlns:xlink="http://www.w3.org/1999/xlink" xlink:href="phytokeys-100-149-g001.jpg" position="float" orientation="portrait" xlink:type="simple" id="oo_211602.jpg"/></fig><fig id="F2" position="float" orientation="portrait"><label>Figure 2.</label><caption><p>Line drawing of <italic><tp:taxon-name><tp:taxon-name-part taxon-name-part-type="genus" reg="Sindora">Sindora</tp:taxon-name-part> <tp:taxon-name-part taxon-name-part-type="species" reg="stipitata">stipitata</tp:taxon-name-part></tp:taxon-name></italic> Chatan &amp; Promprom, sp. nov. <bold>A</bold> a branch with leaves and inflorescence <bold>B</bold> floral bud <bold>C</bold> floret <bold>D</bold> posterior sepal (abaxial side) <bold>E</bold> posterior sepal (adaxial side) <bold>F</bold> one of the remaining narrower sepal (abaxial side) <bold>G</bold> one of the remaining narrower sepal (adaxial side) <bold>H</bold> petal (adaxial side) <bold>I</bold> free staminode <bold>J</bold> fused stamen <bold>K</bold> pistil. Illustration by W. Chatan (based on type specimen).</p></caption><graphic xmlns:xlink="http://www.w3.org/1999/xlink" xlink:href="phytokeys-100-149-g002.jpg" position="float" orientation="portrait" xlink:type="simple" id="oo_211603.jpg"/></fig></tp:treatment-sec><tp:treatment-sec sec-type="material" id="SECID0EYHAC"><title>Type.</title><p>THAILAND. Nakhon Phanom Province: Phu Langka National Park, elevation 250–350 m, <named-content xmlns:xlink="http://www.w3.org/1999/xlink" content-type="dwc:verbatimCoordinates" xlink:type="simple"><named-content content-type="geo-json" specific-use="{&#34;type&#34;:&#34;Point&#34;,&#34;coordinates&#34;:[104.130583,17.988528]}" id="NCID0EBIAC" xlink:type="simple">17°59'18.7"N 104°07'50.1"E</named-content></named-content> (Fig. <xref ref-type="fig" rid="F3">3</xref>), 20 April 2012, <italic>W. Chatan 1231</italic> (Holotype: BKF!; Isotype: K!).</p><fig id="F3" position="float" orientation="portrait"><label>Figure 3.</label><caption><p>Distribution of <italic><tp:taxon-name><tp:taxon-name-part taxon-name-part-type="genus" reg="Sindora">Sindora</tp:taxon-name-part> <tp:taxon-name-part taxon-name-part-type="species" reg="stipitata">stipitata</tp:taxon-name-part></tp:taxon-name></italic> Chatan &amp; Promprom (*) in Phu Langka National Park, Nakhon Phanom Province, Thailand.</p></caption><graphic xmlns:xlink="http://www.w3.org/1999/xlink" xlink:href="phytokeys-100-149-g003.jpg" position="float" orientation="portrait" xlink:type="simple" id="oo_211604.jpg"/></fig></tp:treatment-sec><tp:treatment-sec sec-type="description" id="SECID0EEJAC"><title>Description.</title><p>Small tree, 3–5 m high. Stem diameter 3–5 cm. Stipules falcate, 23–25 × 1.0–1.3 mm, coriaceous, glabrous on both surfaces, persistent, venation distinctly reticulate. Leaves 6-foliolate, paripinnate, leaflets opposite; petioles 3.0–5.5 cm long, with sparse minute hairs or glabrescent; rachis 7–11 cm long, with sparse minute hairs or glabrescent. Leaflets rigidly coriaceous, elliptic or ovate or obovate or oblong, 7.5–11.5 × 3.5–5.3 cm; apex obtuse or sometime shallowly emarginate; base obtuse or cuneate, slightly asymmetric, glabrous on both surfaces, sometimes with a few minute hairs on the blade margin; abaxial side dull. Petiolules 3–6 mm long; glabrescent or with sparse minute hairs. Inflorescences paniculate, lax, up to 20 cm long, lateral branches up to 6 cm long, both rachises and lateral braches densely pubescent; bracts and bracteoles ca. 4.5 × 1.5 mm, puberulous; pedicels 11–12 mm long, densely puberulous. Buds ca. 15 × 10 mm, elliptic. Pedicel 10–11 mm long, densely puberulous. Hypanthium asymmetrically short and funnel-like, 0.5–1.0 mm long, brownish-yellow. Calyx lobes 4, thick, brownish-yellow, without any spiny outgrowth on the outer surface, densely puberulous outside, appressed hairs inside; the posterior lobe boat-shaped and obovate, 14–20 × 10–11 mm, apices acuminate; the other three lobes narrower, 15–20 × 4–6 mm, narrowly oblong or elliptic, apices narrowly acute. Corolla comprised of a solitary boat–shaped petal, lanceolate or narrowly obovate, thick, 15–17 × 5–6 mm, apices acute or acuminate, bases auriculate, puberulous outside, glabrous inside. Stamens 10, dorsifixed; upper stamen free, staminodal, 10–11 mm long, lower 2/3 of filament length densely puberulous, upper 1/3 of filament length sparsely hairy and glabrous near apex; remaining nine stamens, fertile, joined at the base into a sheath; sheath ca. 8–9 × 4.0–4.5 mm, densely puberulous on both surfaces; the two largest stamens are fertile, free parts of filament ca. 22–25 mm, lower half of the free parts of filament sparsely hairy and the upper half glabrous; anthers 5.5–6.0 × 1.5–1.6 mm, glabrous; other fertile stamens seven, free parts of filament 7–8 mm, lower 1/3 of the free parts densely puberulous, upper 2/3 of the free parts sparsely hairy and glabrous near apex; anthers, 2.5–3.0 × 1.0–1.2 mm, glabrous. Pistils with 5–6 mm stipe length; stipes densely puberulous; ovary asymmetrically elliptic; 7–8 × 4.5–5.0 mm, densely <!--PageBreak-->puberulous, no spiny outgrowth; style 9–11 mm long, densely puberulous on lower parts and sparsely hairy on the anterior side of upper parts; stigma capitate, glabrous. Pods circular or ellipsoid to obovate, 3.3–9.0 × 3.5–5.5 cm diameter, flattened, slightly smooth, unarmed, obscurely veined, with 1.5–5.0 mm long beaks, sparsely hairy on both surfaces, densely appressed hairs on the margin; seeds 1–4.</p><!--PageBreak--></tp:treatment-sec><tp:treatment-sec sec-type="Other specimen examined" id="SECID0ENJAC"><title>Other specimen examined.</title><p>THAILAND. Nakhon Phanom Province: Phu Langka National Park, 29 June 2013, fruiting, <italic>P. Saisaard 55</italic> (BKF).</p></tp:treatment-sec><tp:treatment-sec sec-type="Flowering and fruiting" id="SECID0EVJAC"><title>Flowering and fruiting.</title><p>Flowering in March–May and fruiting April–June.</p></tp:treatment-sec><tp:treatment-sec sec-type="distribution" id="SECID0E1JAC"><title>Distribution.</title><p>The new species is a Thai endemic and is known from only the type locality in the Phulangka National Park, Ban Pheang District, Nakhon Phanom Province, North-eastern Thailand.</p></tp:treatment-sec><tp:treatment-sec sec-type="ecology" id="SECID0E6JAC"><title>Ecology.</title><p>This new species grows in open areas of dry deciduous forest at an elevation of 250–350 m.</p></tp:treatment-sec><tp:treatment-sec sec-type="Vernacular name" id="SECID0EEKAC"><title>Vernacular name.</title><p>Ma Kha Tae Nakhon Phanom, Mak Tae.</p></tp:treatment-sec><tp:treatment-sec sec-type="etymology" id="SECID0EJKAC"><title>Etymology.</title><p>The specific epithet refers to its distinctly long ovary stipe. This character is one of many morphological characters that distinguishes the new species from its closely related species.</p></tp:treatment-sec><tp:treatment-sec sec-type="Preliminary conservation status" id="SECID0EOKAC"><title>Preliminary conservation status.</title><p>
            <italic><tp:taxon-name><tp:taxon-name-part taxon-name-part-type="genus" reg="Sindora">Sindora</tp:taxon-name-part> <tp:taxon-name-part taxon-name-part-type="species" reg="stipitata">stipitata</tp:taxon-name-part></tp:taxon-name></italic> is known only from the type locality and its estimated extent of occurrence is less than 100 km<sup>2</sup>. The number of mature individuals was less than 1,000 and the occupied area is continuing to decline slightly. Therefore, it should be considered as “Critically Endangered” according to the IUCN criteria B1 (<xref ref-type="bibr" rid="B3">IUCN 2017</xref>).</p></tp:treatment-sec><tp:treatment-sec sec-type="discussion" id="SECID0EFLAC"><title>Discussion.</title><p>
            <italic><tp:taxon-name><tp:taxon-name-part taxon-name-part-type="genus" reg="Sindora">Sindora</tp:taxon-name-part> <tp:taxon-name-part taxon-name-part-type="species" reg="stipitata">stipitata</tp:taxon-name-part></tp:taxon-name></italic> is closely related to <italic><tp:taxon-name><tp:taxon-name-part taxon-name-part-type="genus" reg="Sindora">S.</tp:taxon-name-part> <tp:taxon-name-part taxon-name-part-type="species" reg="leiocarpa">leiocarpa</tp:taxon-name-part></tp:taxon-name></italic>, a plant that grows in Sumatra (Jimbi, Palembang and Riau) and Borneo (Sarawak, Brunei, Sabah and Kalimantan) (<xref ref-type="bibr" rid="B2">Hou 2000</xref>), but is easily distinguished from the latter by several morphological characters. Details of the differences between <italic><tp:taxon-name><tp:taxon-name-part taxon-name-part-type="genus" reg="Sindora">S.</tp:taxon-name-part> <tp:taxon-name-part taxon-name-part-type="species" reg="stipitata">stipitata</tp:taxon-name-part></tp:taxon-name></italic> and <italic><tp:taxon-name><tp:taxon-name-part taxon-name-part-type="genus" reg="Sindora">S.</tp:taxon-name-part> <tp:taxon-name-part taxon-name-part-type="species" reg="leiocarpa">leiocarpa</tp:taxon-name-part></tp:taxon-name></italic> are presented in Table <xref ref-type="table" rid="T1">1</xref>.</p><p>The new species is also related to <italic><tp:taxon-name><tp:taxon-name-part taxon-name-part-type="genus" reg="Sindora">S.</tp:taxon-name-part> <tp:taxon-name-part taxon-name-part-type="species" reg="coriacea">coriacea</tp:taxon-name-part></tp:taxon-name></italic> (Baker) Prain. Both have unarmed sepals, but <italic><tp:taxon-name><tp:taxon-name-part taxon-name-part-type="genus" reg="Sindora">S.</tp:taxon-name-part> <tp:taxon-name-part taxon-name-part-type="species" reg="stipitata">stipitata</tp:taxon-name-part></tp:taxon-name></italic> is clearly different from <italic><tp:taxon-name><tp:taxon-name-part taxon-name-part-type="genus" reg="Sindora">S.</tp:taxon-name-part> <tp:taxon-name-part taxon-name-part-type="species" reg="coriacea">coriacea</tp:taxon-name-part></tp:taxon-name></italic> by its stature of a small tree (3–5 m high) (vs. a large tree up to 50 m high), its abaxial leaflet surface dull brown (vs. shining), the two largest stamen 22–25 mm long (vs. ca. 10 mm long) and anthers 5.5–6 mm long (vs. 2–3 mm long). The new species also clearly differs from <italic><tp:taxon-name><tp:taxon-name-part taxon-name-part-type="genus" reg="Sindora">S.</tp:taxon-name-part> <tp:taxon-name-part taxon-name-part-type="species" reg="laotica">laotica</tp:taxon-name-part></tp:taxon-name></italic> Gagnep., a species that is distributed near the border of Thailand (in Vientiane, Phou Khao Khouay National Biodiversity Conservation Area, Lao) and Vietnam (Larsen, Larsen and Vidal 1980); the two species are different in that there is no spiny outgrowth on the outer surface of the calyx of the new species (vs. calyx spinescent). The following identification key for <italic><tp:taxon-name><tp:taxon-name-part taxon-name-part-type="genus" reg="Sindora">Sindora</tp:taxon-name-part></tp:taxon-name></italic> in Thailand and Malesia is constructed by modification of the key from the Flora Malesiana (<xref ref-type="bibr" rid="B2">Hou 2000</xref>).</p><table-wrap id="T1" position="float" orientation="portrait"><label>Table 1.</label><caption><p>Distinguishing features between <italic><tp:taxon-name><tp:taxon-name-part taxon-name-part-type="genus" reg="Sindora">S.</tp:taxon-name-part> <tp:taxon-name-part taxon-name-part-type="species" reg="stipitata">stipitata</tp:taxon-name-part></tp:taxon-name></italic> Chatan &amp; Promprom and <italic><tp:taxon-name><tp:taxon-name-part taxon-name-part-type="genus" reg="Sindora">S.</tp:taxon-name-part> <tp:taxon-name-part taxon-name-part-type="species" reg="leiocarpa">leiocarpa</tp:taxon-name-part></tp:taxon-name></italic> de Wit.</p></caption><table id="TID0EXJAC" rules="all"><tbody><tr><th rowspan="1" colspan="1">Characters</th><th rowspan="1" colspan="1">
                    <italic><tp:taxon-name><tp:taxon-name-part taxon-name-part-type="genus" reg="Sindora">S.</tp:taxon-name-part> <tp:taxon-name-part taxon-name-part-type="species" reg="stipitata">stipitata</tp:taxon-name-part></tp:taxon-name></italic> sp. nov.</th><th rowspan="1" colspan="1">
                    <italic><tp:taxon-name><tp:taxon-name-part taxon-name-part-type="genus" reg="Sindora">S.</tp:taxon-name-part> <tp:taxon-name-part taxon-name-part-type="species" reg="leiocarpa">leiocarpa</tp:taxon-name-part></tp:taxon-name></italic>
                  </th></tr><tr><td rowspan="1" colspan="1">1. Habit</td><td rowspan="1" colspan="1">Small tree 3–5 m high, 3–5 cm diam.</td><td rowspan="1" colspan="1">Large tree, 25–45 m high, 45–80 cm diam.</td></tr><tr><td rowspan="1" colspan="1">2. Stipule</td><td rowspan="1" colspan="1">Falcate, 23–25 mm long</td><td rowspan="1" colspan="1">Lancelate, 3–5 mm long, caducous</td></tr><tr><td rowspan="1" colspan="1">3. Leaflet size</td><td rowspan="1" colspan="1">7.5–11.5 × 3.5-5.3 cm</td><td rowspan="1" colspan="1">2.5–9.5 × 2–5 cm</td></tr><tr><td rowspan="1" colspan="1">4. Pedicel length</td><td rowspan="1" colspan="1">10–11 mm</td><td rowspan="1" colspan="1">1–1.5 mm</td></tr><tr><td rowspan="1" colspan="1">5. Sepal size</td><td rowspan="1" colspan="1">14–20 × 4-11 mm</td><td rowspan="1" colspan="1">2–6 × 2–3.5 mm</td></tr><tr><td rowspan="1" colspan="1">6. Petal length</td><td rowspan="1" colspan="1">15–17 mm</td><td rowspan="1" colspan="1">5–6 mm</td></tr><tr><td rowspan="1" colspan="1">7. Petal claw</td><td rowspan="1" colspan="1">Absent</td><td rowspan="1" colspan="1">Present at about the lower half</td></tr><tr><td rowspan="1" colspan="1">8. Petal auricle</td><td rowspan="1" colspan="1">Present</td><td rowspan="1" colspan="1">Absent</td></tr><tr><td rowspan="1" colspan="1">9. Staminal sheath</td><td rowspan="1" colspan="1">8–9 mm long (high)</td><td rowspan="1" colspan="1">2–3 mm long (high)</td></tr><tr><td rowspan="1" colspan="1">10. Free filament part length of united stamens</td><td rowspan="1" colspan="1">7–25 mm</td><td rowspan="1" colspan="1">ca. 7 mm</td></tr><tr><td rowspan="1" colspan="1">11. Anther length of two largest stamens</td><td rowspan="1" colspan="1">22–25 mm</td><td rowspan="1" colspan="1">2–2.5 mm</td></tr><tr><td rowspan="1" colspan="1">12. Anther length of seven smallest fertile stamens</td><td rowspan="1" colspan="1">7–8 mm</td><td rowspan="1" colspan="1">Up to 0.75 mm</td></tr><tr><td rowspan="1" colspan="1">13. Ovary stipe length</td><td rowspan="1" colspan="1">5–6 mm</td><td rowspan="1" colspan="1">Subsessile or shortly stipitate (ca. 1 mm)</td></tr><tr><td rowspan="1" colspan="1">14. Ovary length</td><td rowspan="1" colspan="1">7–8 mm</td><td rowspan="1" colspan="1">ca. 4.5 mm</td></tr><tr><td rowspan="1" colspan="1">15. Stigma</td><td rowspan="1" colspan="1">Capitate</td><td rowspan="1" colspan="1">Obscure</td></tr></tbody></table></table-wrap></tp:treatment-sec><ref-list><ref id="B3"><mixed-citation xmlns:xlink="http://www.w3.org/1999/xlink" xlink:type="simple">
          <institution xlink:type="simple">IUCN</institution> (<year>2017</year>) Standards and Petitions Subcommittee Guidelines for Using the IUCN Red List Categories and Criteria. Version 13. Prepared by the Standards and Petitions Subcommittee. <ext-link xlink:type="simple" ext-link-type="uri" xlink:href="http://www.iucnredlist.org/documents/RedListGuidelines.pdf">http://www.iucnredlist.org/documents/RedListGuidelines.pdf</ext-link> [accessed: 15 August 2017]</mixed-citation></ref><ref id="B2"><mixed-citation xmlns:xlink="http://www.w3.org/1999/xlink" xlink:type="simple">
          <person-group><name name-style="western"><surname>Hou</surname><given-names>D</given-names></name></person-group> (<year>2000</year>) <article-title><tp:taxon-name><tp:taxon-name-part taxon-name-part-type="family">Leguminosae</tp:taxon-name-part></tp:taxon-name>-<tp:taxon-name><tp:taxon-name-part taxon-name-part-type="subfamily">Caesalpinioideae</tp:taxon-name-part></tp:taxon-name>.</article-title> In: <person-group><name name-style="western"><surname>Soepadmo</surname><given-names>F</given-names></name><name name-style="western"><surname>Saw</surname><given-names>LG</given-names></name></person-group> (<role>Eds</role>) <issue-title>Tree Flora of Sabah and Sarawak.</issue-title> <source>Forest research institute Malesia, Kuala Lumpur</source>, <fpage>119</fpage>–<lpage>180</lpage>. [Electronic version]</mixed-citation></ref></ref-list></tp:taxon-treatment>
